# Supplementary material for: Dynamic transcriptome profiling provides insights into rhizome enlargement in ginger (Zingiber officinale Rosc.)
Source: PLoS One. 2023 Jul 14;18(7):e0287969. doi: 10.1371/journal.pone.0287969 (PMC10348538; doi:10.1371/journal.pone.0287969)
Supplement: S9 Table — (XLSX) [file pone.0287969.s010.xlsx]

## Sheet: S9 Table
S9 Table. The correlation matrix of hormones/rhizome diameter and gene expression levels
Gene Hormone	GA3	IAA	ABA	ZT	JA	BRs	SA	SLs	RD
c69273.graph_c0	0.5764	0.2661	-0.6399	0.8951	-0.0112	-0.8691	-0.7278	-0.2971	0.9093
c82633.graph_c0	0.1711	0.4943	0.9959	-0.3167	0.7156	0.9641	0.9995	0.8857	-0.3478
c69847.graph_c0	0.5217	0.2024	-0.6888	0.864	-0.0766	-0.8996	-0.7712	-0.3589	0.8801
c68464.graph_c0	0.1236	0.4519	0.9905	-0.3619	0.6812	0.9757	0.9998	0.8623	-0.3925
c76501.graph_c0	0.2894	0.5961	0.9995	-0.1993	0.7951	0.9247	0.9884	0.9355	-0.2315
c78715.graph_c0	0.7413	0.9246	0.8403	0.3342	0.9939	0.5963	0.7689	0.9838	0.303
c81307.graph_c0	0.9963	0.9087	0.1757	0.9176	0.7577	-0.1814	0.0557	0.539	0.904
c44723.graph_c0	-0.0038	0.3347	0.9649	-0.4777	0.5824	0.9957	0.9895	0.7909	-0.5064
c86887.graph_c0	0.8297	0.9696	0.7541	0.4656	0.9994	0.4753	0.6695	0.948	0.4362
c83900.graph_c2	0.1103	0.44	0.9885	-0.3744	0.6714	0.9786	0.9995	0.8555	-0.4047
c73751.graph_c0	0.9814	0.8585	0.0687	0.9551	0.683	-0.2863	-0.0521	0.4452	0.9448
c89800.graph_c1	0.7739	0.9425	0.8122	0.3809	0.9982	0.5555	0.736	0.9736	0.3502
c69166.graph_c0	0.2793	0.5876	0.9998	-0.2096	0.7886	0.9287	0.99	0.9317	-0.2417
c78901.graph_c1	0.166	-0.1773	-0.9094	0.6139	-0.4428	-0.9976	-0.9529	-0.6811	0.6396
c62365.graph_c0	0.6768	0.8859	0.8864	0.2466	0.9797	0.6672	0.8241	0.9961	0.2145
c62780.graph_c0	0.3963	0.6835	0.9895	-0.0866	0.8588	0.8754	0.9648	0.9696	-0.1194
c89679.graph_c0	-0.0196	-0.3567	-0.9707	0.457	-0.6013	-0.9932	-0.9926	-0.805	0.486
c91079.graph_c0	0.2134	0.5313	0.9989	-0.2755	0.7451	0.9517	0.9973	0.9049	-0.3071
c82986.graph_c0	0.9992	0.9535	0.2964	0.8613	0.8328	-0.0581	0.1791	0.6393	0.8441
c38870.graph_c0	0.1851	0.5066	0.9971	-0.3032	0.7255	0.9602	0.999	0.8922	-0.3344
c69481.graph_c0	0.1778	0.5002	0.9965	-0.3102	0.7203	0.9622	0.9993	0.8888	-0.3414
c78920.graph_c0	0.0025	-0.3359	-0.9652	0.4766	-0.5835	-0.9955	-0.9897	-0.7916	0.5053
c82518.graph_c0	0.517	0.7761	0.9607	0.0491	0.9203	0.8019	0.9202	0.9938	0.0162
c1443.graph_c0	0.6138	0.3106	-0.6035	0.9148	0.0353	-0.8452	-0.6952	-0.2524	0.9276
c63990.graph_c1	0.7961	0.9539	0.7908	0.4137	0.9997	0.5253	0.7113	0.9648	0.3835
c67128.graph_c0	0.1457	0.4718	0.9933	-0.341	0.6974	0.9706	0.9999	0.8734	-0.3718
c63780.graph_c0	0.9503	0.9996	0.5468	0.689	0.9526	0.2177	0.4419	0.8256	0.6647
c72245.graph_c0	0.2506	0.5633	0.9999	-0.2386	0.77	0.9393	0.9937	0.9205	-0.2705
c54298.graph_c0	0.8358	0.9722	0.7469	0.4753	0.999	0.4656	0.6613	0.9445	0.4461
c82675.graph_c0	0.6531	0.3585	-0.5621	0.9342	0.0861	-0.8169	-0.6577	-0.2028	0.9454
c91004.graph_c0	0.171	0.4942	0.9959	-0.3168	0.7155	0.9641	0.9995	0.8856	-0.3479
c43412.graph_c0	0.166	-0.1773	-0.9094	0.6139	-0.4428	-0.9976	-0.9529	-0.6811	0.6396
c67919.graph_c0	0.4603	0.1329	-0.7381	0.8264	-0.1466	-0.9281	-0.8141	-0.4238	0.8445
c79608.graph_c0	0.3097	0.613	0.9986	-0.1784	0.8078	0.9164	0.985	0.9428	-0.2107
c88098.graph_c0	-0.0924	-0.4237	-0.9857	0.391	-0.6579	-0.9821	-0.9988	-0.846	0.4211
c87050.graph_c0	0.2545	0.5666	0.9999	-0.2347	0.7725	0.9379	0.9933	0.922	-0.2666
c73797.graph_c0	0.7525	0.9309	0.8311	0.35	0.9956	0.5827	0.758	0.9807	0.3189
c73693.graph_c0	0.9991	0.9257	0.2174	0.8999	0.7848	-0.1395	0.0981	0.5744	0.885
c75232.graph_c0	0.0187	-0.3206	-0.9608	0.4907	-0.5702	-0.9969	-0.9872	-0.7816	0.5192
c68698.graph_c0	0.2385	0.5529	0.9998	-0.2507	0.762	0.9435	0.9951	0.9155	-0.2825
c70274.graph_c0	0.9721	0.9942	0.4785	0.7444	0.9254	0.1395	0.3692	0.7781	0.722
c90769.graph_c1	0.1178	0.4467	0.9896	-0.3674	0.6769	0.977	0.9997	0.8594	-0.3978
c86223.graph_c1	0.9399	0.769	-0.0862	0.9894	0.562	-0.4308	-0.2057	0.3016	0.9841
c71778.graph_c0	0.9066	0.9959	0.6425	0.5979	0.982	0.3323	0.5455	0.8869	0.5712
c74697.graph_c0	0.1503	0.4759	0.9938	-0.3366	0.7007	0.9694	0.9999	0.8757	-0.3675
c74920.graph_c0	0.7735	0.5135	-0.4118	0.9816	0.2559	-0.7057	-0.5186	-0.0317	0.9873
c79451.graph_c0	0.9612	0.9978	0.5154	0.7154	0.9407	0.1814	0.4083	0.8041	0.692
c42283.graph_c0	-0.0246	-0.3613	-0.9719	0.4525	-0.6053	-0.9926	-0.9932	-0.8079	0.4817
c76856.graph_c0	0.91	0.9966	0.6362	0.6045	0.9805	0.3245	0.5386	0.883	0.5779
c68340.graph_c0	0.0427	-0.2977	-0.9539	0.5115	-0.5503	-0.9985	-0.9831	-0.7664	0.5396
c73572.graph_c0	0.9105	0.717	-0.1634	0.9977	0.4961	-0.4996	-0.2811	0.2266	0.9949
c75008.graph_c0	0.0381	0.3739	0.975	-0.4405	0.616	0.9909	0.9947	0.8158	-0.4698
c63489.graph_c0	0.0337	0.3697	0.974	-0.4445	0.6125	0.9915	0.9942	0.8132	-0.4738
c63633.graph_c0	0.9996	0.9508	0.2879	0.8657	0.8278	-0.0669	0.1704	0.6325	0.8488
c78790.graph_c0	0.9872	0.983	0.4099	0.7934	0.8937	0.0632	0.2969	0.7277	0.7729
c79591.graph_c0	0.993	0.9744	0.3714	0.8181	0.8741	0.0214	0.2568	0.6984	0.7987
c77741.graph_c0	-0.1676	-0.4912	-0.9956	0.3201	-0.7131	-0.965	-0.9996	-0.884	0.3512
c79045.graph_c0	0.9844	0.9859	0.4248	0.7833	0.9009	0.0796	0.3126	0.7389	0.7623
c45008.graph_c0	-0.0952	-0.4263	-0.9861	0.3884	-0.66	-0.9816	-0.9989	-0.8475	0.4186
c70808.graph_c0	0.9673	0.8244	0.0055	0.9719	0.6355	-0.3462	-0.115	0.3878	0.9636
c72785.graph_c0	0.319	-0.0204	-0.8327	0.7304	-0.2964	-0.9742	-0.8934	-0.5575	0.7525
c68604.graph_c0	0.4878	0.7543	0.9695	0.0153	0.9066	0.8217	0.933	0.9895	-0.0177
c64010.graph_c0	0.2319	0.5472	0.9996	-0.2573	0.7575	0.9457	0.9957	0.9128	-0.289
c75028.graph_c0	0.0575	-0.2835	-0.9493	0.5242	-0.5379	-0.9992	-0.9803	-0.7568	0.552
c79542.graph_c0	0.2494	0.5623	0.9999	-0.2398	0.7692	0.9397	0.9939	0.92	-0.2716
c61618.graph_c0	-0.0415	0.2989	0.9543	-0.5105	0.5514	0.9985	0.9833	0.7672	-0.5385
c63657.graph_c0	0.143	0.4693	0.993	-0.3436	0.6954	0.9712	0.9999	0.8721	-0.3744
c82302.graph_c2	0.8835	0.673	-0.2234	0.9999	0.442	-0.5517	-0.3393	0.1666	0.9992
c91127.graph_c0	0.0624	0.3963	0.9801	-0.4185	0.6349	0.9873	0.9969	0.8296	-0.4482
c73957.graph_c0	0.2743	0.5834	0.9999	-0.2147	0.7854	0.9306	0.9907	0.9298	-0.2468
c84835.graph_c0	0.2753	0.5842	0.9999	-0.2137	0.786	0.9302	0.9906	0.9302	-0.2458
c78595.graph_c0	0.0417	-0.2987	-0.9542	0.5106	-0.5512	-0.9985	-0.9833	-0.7671	0.5387
c82572.graph_c0	0.9196	0.7324	-0.1413	0.9959	0.5154	-0.4801	-0.2596	0.2483	0.9924
c86515.graph_c0	0.356	0.6511	0.9948	-0.1299	0.8357	0.8956	0.9753	0.958	-0.1625
c88061.graph_c0	0.3585	0.6531	0.9945	-0.1273	0.8372	0.8945	0.9747	0.9588	-0.1599
c81152.graph_c0	0.9958	0.9681	0.3467	0.8331	0.861	-0.005	0.2311	0.6793	0.8144
c79546.graph_c0	0.9501	0.9996	0.5476	0.6883	0.9529	0.2187	0.4428	0.8261	0.664
c63973.graph_c0	0.928	0.9993	0.6003	0.6402	0.9705	0.281	0.4996	0.8607	0.6145
c69542.graph_c0	0.7889	0.5345	-0.3891	0.986	0.2797	-0.688	-0.4973	-0.007	0.991
c78910.graph_c0	-0.1871	-0.5083	-0.9973	0.3013	-0.7268	-0.9596	-0.9989	-0.8931	0.3325
c76379.graph_c0	0.6578	0.8738	0.8979	0.2218	0.9743	0.686	0.8383	0.998	0.1896
c69292.graph_c0	0.1864	0.5077	0.9972	-0.302	0.7264	0.9598	0.9989	0.8928	-0.3332
c81730.graph_c0	0.1592	0.4837	0.9948	-0.3282	0.7071	0.9672	0.9998	0.88	-0.3591
c71022.graph_c0	0.0699	0.4032	0.9816	-0.4117	0.6408	0.9861	0.9975	0.8338	-0.4415
c69657.graph_c0	0.3427	0.0048	-0.8185	0.7473	-0.2722	-0.9682	-0.8818	-0.5364	0.7688
c87176.graph_c0	0.3447	0.0069	-0.8173	0.7487	-0.2702	-0.9677	-0.8808	-0.5346	0.7702
c71423.graph_c0	0.0759	0.4087	0.9827	-0.4062	0.6453	0.9851	0.9979	0.8371	-0.4361
c73727.graph_c0	0.0449	0.3801	0.9765	-0.4344	0.6213	0.99	0.9954	0.8197	-0.4638
c88748.graph_c0	0.9948	0.9018	0.1597	0.924	0.747	-0.1974	0.0395	0.5253	0.9109
c85594.graph_c2	0.1988	-0.1444	-0.8951	0.6399	-0.4127	-0.9947	-0.9423	-0.6563	0.6649
c92846.graph_c0	0.152	0.4773	0.994	-0.335	0.7019	0.969	0.9999	0.8765	-0.3659
c80639.graph_c0	0.0644	-0.2769	-0.9472	0.5301	-0.5321	-0.9995	-0.9789	-0.7523	0.5577
c74078.graph_c0	0.9949	0.9022	0.1605	0.9236	0.7476	-0.1965	0.0404	0.526	0.9105
c87926.graph_c0	-0.1344	-0.4616	-0.9919	0.3517	-0.6892	-0.9733	-0.9998	-0.8678	0.3824
c74796.graph_c0	0.1887	-0.1545	-0.8996	0.632	-0.422	-0.9957	-0.9457	-0.664	0.6572
c67174.graph_c0	0.4508	0.1223	-0.7453	0.8203	-0.1572	-0.9321	-0.8202	-0.4335	0.8387
c61400.graph_c0	0.5397	0.2232	-0.6732	0.8745	-0.0554	-0.8901	-0.7574	-0.339	0.89
c89810.graph_c1	0.4359	0.7146	0.9822	-0.0432	0.8803	0.8536	0.9524	0.9793	-0.0761
c89452.graph_c3	0.3472	0.6439	0.9957	-0.1392	0.8305	0.8998	0.9773	0.9553	-0.1718
c71808.graph_c0	0.9881	0.9818	0.4043	0.7971	0.8909	0.0572	0.2911	0.7235	0.7767
c71515.graph_c0	0.3649	0.6583	0.9938	-0.1204	0.8409	0.8914	0.9732	0.9607	-0.1531
c64351.graph_c0	0.2454	-0.097	-0.8727	0.6759	-0.3687	-0.9886	-0.9252	-0.6195	0.6998
c63500.graph_c0	0.8513	0.9786	0.7274	0.5005	0.9973	0.4398	0.6393	0.9346	0.4717
c76164.graph_c0	0.0088	-0.33	-0.9635	0.4821	-0.5784	-0.9961	-0.9888	-0.7878	0.5107
c57058.graph_c0	0.0383	-0.3019	-0.9552	0.5078	-0.554	-0.9983	-0.9839	-0.7692	0.5359
c87139.graph_c1	0.4562	0.1284	-0.7412	0.8238	-0.1512	-0.9298	-0.8167	-0.4279	0.842
c72560.graph_c0	0.5086	0.1874	-0.6998	0.8562	-0.0918	-0.9062	-0.7808	-0.3732	0.8727
c71638.graph_c1	0.3369	0.6355	0.9967	-0.1501	0.8244	0.9045	0.9796	0.952	-0.1826
c70493.graph_c0	0.6568	0.8732	0.8985	0.2205	0.974	0.6869	0.839	0.9981	0.1883
c57469.graph_c0	0.1254	0.4536	0.9907	-0.3602	0.6826	0.9753	0.9999	0.8633	-0.3907
c67023.graph_c0	0.7158	0.9098	0.8599	0.2989	0.9891	0.6257	0.7921	0.9898	0.2673
c5279.graph_c0	0.4742	0.1484	-0.7275	0.8351	-0.1311	-0.9222	-0.8049	-0.4095	0.8528
c48536.graph_c0	0.9569	0.8023	-0.0325	0.9801	0.6057	-0.3817	-0.1528	0.3524	0.9731
c111551.graph_c0	0.0295	-0.3103	-0.9578	0.5001	-0.5614	-0.9977	-0.9855	-0.7749	0.5284
c84044.graph_c0	0.0301	0.3664	0.9732	-0.4476	0.6097	0.9919	0.9938	0.8112	-0.4768
c84548.graph_c0	0.4388	0.109	-0.7542	0.8125	-0.1704	-0.9368	-0.8279	-0.4455	0.8313
c19930.graph_c0	0.2903	0.5969	0.9995	-0.1983	0.7957	0.9243	0.9883	0.9358	-0.2305
c76327.graph_c0	0.756	0.49	-0.4363	0.976	0.2296	-0.7247	-0.5416	-0.0588	0.9827
c81626.graph_c1	0.0539	-0.287	-0.9505	0.5212	-0.5409	-0.9991	-0.981	-0.7592	0.549
c84922.graph_c0	0.0156	0.3528	0.9698	-0.4606	0.5981	0.9937	0.9921	0.8025	-0.4896
c84232.graph_c0	0.9985	0.9582	0.3119	0.8529	0.8416	-0.0419	0.1951	0.6517	0.8352
c57015.graph_c0	0.7307	0.9186	0.8487	0.3195	0.9921	0.6087	0.7788	0.9865	0.2881
c84633.graph_c1	0.493	0.1696	-0.7126	0.8467	-0.1098	-0.9137	-0.7919	-0.3899	0.8638
c77221.graph_c0	-0.0181	0.3212	0.961	-0.4902	0.5707	0.9969	0.9873	0.782	-0.5187
c84162.graph_c3	0.3355	0.6343	0.9968	-0.1516	0.8235	0.9052	0.9799	0.9515	-0.1841
c76379.graph_c0	0.443	0.1137	-0.7511	0.8153	-0.1658	-0.9352	-0.8252	-0.4413	0.8339
c85933.graph_c0	0.0522	0.3869	0.9781	-0.4277	0.627	0.9889	0.996	0.8239	-0.4573
c63293.graph_c0	-0.0062	-0.344	-0.9674	0.4689	-0.5905	-0.9947	-0.9909	-0.7969	0.4978
c83767.graph_c0	0.2206	0.5375	0.9992	-0.2685	0.7499	0.9494	0.9967	0.908	-0.3001
c77411.graph_c0	0.265	0.5756	0.9999	-0.2241	0.7794	0.9341	0.992	0.9262	-0.2561
c85580.graph_c2	0.9078	0.7125	-0.1697	0.9981	0.4904	-0.5052	-0.2873	0.2203	0.9955
c71281.graph_c1	-0.0895	-0.4211	-0.9852	0.3937	-0.6557	-0.9827	-0.9987	-0.8445	0.4238
c74076.graph_c0	0.1046	0.4348	0.9877	-0.3796	0.6671	0.9797	0.9993	0.8525	-0.4099
c36698.graph_c0	0.5747	0.264	-0.6415	0.8941	-0.0133	-0.8702	-0.7293	-0.2992	0.9084
c86373.graph_c0	0.9421	0.9999	0.5679	0.6704	0.96	0.2425	0.4646	0.8397	0.6455
c85683.graph_c1	0.6671	0.8798	0.8924	0.2339	0.977	0.6769	0.8315	0.9971	0.2018
c74474.graph_c0	0.0033	-0.3351	-0.965	0.4773	-0.5828	-0.9956	-0.9896	-0.7911	0.506
c78932.graph_c0	-0.1168	-0.4458	-0.9895	0.3683	-0.6762	-0.9772	-0.9997	-0.8589	0.3988
c75513.graph_c0	0.1723	0.4953	0.996	-0.3156	0.7164	0.9638	0.9995	0.8862	-0.3467
c39384.graph_c1	0.957	0.8026	-0.032	0.9801	0.6061	-0.3812	-0.1523	0.3529	0.973
c77838.graph_c0	0.6895	0.8938	0.8782	0.2634	0.983	0.6542	0.8142	0.9944	0.2315
c63661.graph_c0	0.9924	0.8923	0.1384	0.932	0.7325	-0.2184	0.0181	0.5069	0.9195
c80203.graph_c0	0.9718	0.8348	0.0241	0.9673	0.6498	-0.3287	-0.0966	0.4049	0.9585
c88568.graph_c0	0.298	0.6033	0.9992	-0.1905	0.8005	0.9213	0.987	0.9386	-0.2228
c85882.graph_c0	-0.1521	-0.4774	-0.994	0.3349	-0.702	-0.969	-0.9999	-0.8766	0.3658
c63407.graph_c0	0.2787	0.5871	0.9998	-0.2102	0.7882	0.9289	0.9901	0.9315	-0.2423
c85231.graph_c0	0.6976	0.8988	0.8728	0.2743	0.985	0.6456	0.8076	0.9931	0.2424
c67626.graph_c0	-0.0408	0.2996	0.9545	-0.5099	0.5519	0.9984	0.9835	0.7677	-0.538
c75645.graph_c0	0.9469	0.7824	-0.0651	0.9861	0.5794	-0.4116	-0.1849	0.3217	0.9801
c90129.graph_c1	0.352	0.6478	0.9952	-0.1342	0.8334	0.8976	0.9763	0.9568	-0.1668
c77230.graph_c0	0.6896	0.8939	0.8781	0.2636	0.9831	0.654	0.8141	0.9944	0.2316
c83463.graph_c1	0.3194	0.6211	0.998	-0.1683	0.8138	0.9122	0.9831	0.9461	-0.2007
c63788.graph_c0	0.6338	0.8581	0.9113	0.1911	0.9667	0.7085	0.855	0.9995	0.1586
c88098.graph_c0	0.1231	0.4515	0.9904	-0.3624	0.6809	0.9758	0.9998	0.8621	-0.3929
c107615.graph_c0	0.0339	-0.3061	-0.9565	0.5039	-0.5577	-0.998	-0.9847	-0.7721	0.5321
c80231.graph_c0	0.9999	0.9352	0.2428	0.8882	0.8006	-0.1136	0.1241	0.5955	0.8726
c23720.graph_c0	0.3319	0.6314	0.9971	-0.1553	0.8214	0.9068	0.9806	0.9503	-0.1878
c75056.graph_c0	0.6704	0.8819	0.8904	0.2382	0.9779	0.6736	0.829	0.9968	0.2061
c23720.graph_c0	0.1516	0.477	0.994	-0.3354	0.7017	0.9691	0.9999	0.8763	-0.3663
c88584.graph_c0	0.1062	0.4363	0.9879	-0.3782	0.6683	0.9794	0.9994	0.8534	-0.4085
c45545.graph_c0	0.9827	0.8622	0.0759	0.9529	0.6883	-0.2793	-0.0448	0.4517	0.9424
c68216.graph_c0	0.934	0.9998	0.5871	0.6528	0.9663	0.2652	0.4852	0.8522	0.6275
c78997.graph_c0	0.6651	0.8785	0.8936	0.2313	0.9764	0.6788	0.8329	0.9973	0.1991
c73811.graph_c0	0.6319	0.8568	0.9123	0.1886	0.966	0.7103	0.8563	0.9996	0.1561
c81298.graph_c0	0.6541	0.8714	0.9	0.2171	0.9732	0.6895	0.8409	0.9983	0.1848
c81133.graph_c0	0.6512	0.8695	0.9017	0.2133	0.9723	0.6923	0.843	0.9985	0.181
c83075.graph_c1	0.6547	0.8717	0.8997	0.2177	0.9733	0.689	0.8406	0.9983	0.1854
c61211.graph_c0	0.9956	0.9053	0.1676	0.9209	0.7523	-0.1895	0.0475	0.5321	0.9075
c87421.graph_c0	0.3134	0.6162	0.9984	-0.1745	0.8101	0.9148	0.9843	0.9441	-0.2069
c77122.graph_c0	0.8502	0.6221	-0.2881	0.9982	0.3811	-0.6062	-0.4014	0.1003	0.9996
c87613.graph_c1	0.0917	0.4231	0.9855	-0.3916	0.6574	0.9822	0.9988	0.8457	-0.4218
c35229.graph_c1	0.3299	0.6297	0.9973	-0.1574	0.8202	0.9077	0.9811	0.9497	-0.1899
c79505.graph_c0	0.0731	-0.2686	-0.9443	0.5374	-0.5247	-0.9997	-0.9771	-0.7465	0.5649
c83592.graph_c0	0.0359	0.3718	0.9745	-0.4425	0.6142	0.9912	0.9945	0.8145	-0.4718
c84738.graph_c1	0.6036	0.2984	-0.6136	0.9096	0.0226	-0.8519	-0.7043	-0.2647	0.9228
c79750.graph_c0	0.5001	0.1777	-0.7068	0.851	-0.1016	-0.9103	-0.7869	-0.3823	0.8679
c81227.graph_c0	0.3631	0.6568	0.994	-0.1224	0.8399	0.8922	0.9736	0.9602	-0.155
c81718.graph_c0	0.9836	0.8647	0.0808	0.9514	0.6919	-0.2746	-0.0399	0.4561	0.9407
c82361.graph_c0	0.9479	0.7843	-0.0621	0.9856	0.5819	-0.4088	-0.1819	0.3246	0.9795
c72216.graph_c0	-0.1499	-0.4755	-0.9938	0.337	-0.7004	-0.9695	-0.9999	-0.8755	0.3678
c85355.graph_c1	0.2272	0.5432	0.9995	-0.2619	0.7544	0.9473	0.9961	0.9108	-0.2936
c73970.graph_c0	0.0818	-0.2601	-0.9414	0.5448	-0.5173	-0.9999	-0.9752	-0.7407	0.5721
c80561.graph_c0	0.9716	0.8343	0.0232	0.9676	0.6491	-0.3296	-0.0975	0.404	0.9587
c54678.graph_c0	0.6573	0.8735	0.8982	0.2211	0.9741	0.6865	0.8387	0.9981	0.1889
c88677.graph_c1	0.5381	0.7915	0.9535	0.0739	0.9297	0.7868	0.9102	0.9963	0.041
c42439.graph_c0	0.7097	0.9061	0.8644	0.2905	0.9878	0.6325	0.7974	0.991	0.2588
c81007.graph_c1	0.1256	-0.2173	-0.9256	0.5812	-0.479	-0.9996	-0.9645	-0.7104	0.6077
c62187.graph_c0	0.3402	0.6382	0.9964	-0.1466	0.8264	0.903	0.9789	0.953	-0.1791
c82676.graph_c0	0.9484	0.7853	-0.0604	0.9853	0.5832	-0.4073	-0.1803	0.3261	0.9791
c85384.graph_c0	-0.0838	-0.4159	-0.9842	0.399	-0.6514	-0.9837	-0.9984	-0.8414	0.429
c74960.graph_c0	0.89	0.6834	-0.2097	0.9998	0.4546	-0.5399	-0.326	0.1804	0.9986
c61359.graph_c0	0.8998	0.6991	-0.1883	0.9991	0.4739	-0.5214	-0.3053	0.2018	0.9971
c89032.graph_c0	0.9218	0.7364	-0.1355	0.9954	0.5203	-0.475	-0.2539	0.254	0.9917
c68602.graph_c0	0.3065	0.6104	0.9988	-0.1817	0.8058	0.9177	0.9856	0.9416	-0.2141
c83488.graph_c0	0.9979	0.9609	0.3207	0.848	0.8466	-0.0326	0.2041	0.6587	0.8301
c72630.graph_c0	0.0947	0.4258	0.986	-0.3889	0.6596	0.9817	0.9989	0.8473	-0.419
c90323.graph_c0	0.5699	0.8143	0.9413	0.112	0.9431	0.7627	0.8938	0.9988	0.0791
c86034.graph_c0	-0.0076	-0.3454	-0.9678	0.4677	-0.5916	-0.9945	-0.9911	-0.7978	0.4966
c72696.graph_c0	0.2696	0.5794	0.9999	-0.2195	0.7824	0.9324	0.9913	0.928	-0.2515
c87739.graph_c1	-0.0451	-0.3803	-0.9765	0.4342	-0.6215	-0.9899	-0.9954	-0.8198	0.4637
c88612.graph_c2	0.6795	0.8876	0.8847	0.2501	0.9804	0.6645	0.8221	0.9958	0.2181
c82667.graph_c0	0.9882	0.9817	0.4037	0.7975	0.8906	0.0565	0.2905	0.7231	0.7772
c65042.graph_c0	0.1292	0.457	0.9912	-0.3566	0.6854	0.9745	0.9999	0.8652	-0.3872
c90322.graph_c1	0.9131	0.7214	-0.1572	0.9972	0.5015	-0.4942	-0.2751	0.2327	0.9943
c45623.graph_c0	-0.0203	-0.3573	-0.9709	0.4564	-0.6019	-0.9931	-0.9927	-0.8054	0.4855
c72630.graph_c1	0.9992	0.9542	0.2986	0.8601	0.834	-0.0558	0.1814	0.6411	0.8428
c66906.graph_c0	0.9982	0.9192	0.2011	0.907	0.7744	-0.1559	0.0816	0.5607	0.8926
c83461.graph_c1	0.6636	0.8775	0.8945	0.2293	0.976	0.6804	0.8341	0.9975	0.1971
c74099.graph_c0	0.2617	0.5727	0.9999	-0.2274	0.7773	0.9353	0.9924	0.9249	-0.2594
c53324.graph_c0	0.1747	0.4975	0.9963	-0.3133	0.7181	0.9631	0.9994	0.8874	-0.3444
c42709.graph_c0	0.1124	-0.2303	-0.9306	0.5703	-0.4907	-0.9999	-0.9679	-0.7197	0.5971
c35558.graph_c0	0.3608	0.655	0.9943	-0.1248	0.8385	0.8934	0.9742	0.9595	-0.1575
c78505.graph_c0	0.8984	0.994	0.657	0.5825	0.9854	0.3502	0.5613	0.8955	0.5554
c86586.graph_c0	0.0694	-0.2721	-0.9455	0.5343	-0.5278	-0.9996	-0.9779	-0.749	0.5619
c84481.graph_c0	0.6725	0.3826	-0.5405	0.9431	0.1119	-0.8017	-0.638	-0.1774	0.9536
c51693.graph_c0	0.0741	-0.2676	-0.944	0.5383	-0.5238	-0.9997	-0.9769	-0.7459	0.5658
c84059.graph_c0	0.1817	0.5036	0.9968	-0.3065	0.7231	0.9611	0.9991	0.8906	-0.3377
c83225.graph_c0	0.2548	0.5668	0.9999	-0.2344	0.7727	0.9378	0.9932	0.9222	-0.2663
c74751.graph_c0	-0.068	-0.4014	-0.9812	0.4134	-0.6393	-0.9864	-0.9973	-0.8327	0.4432
c85673.graph_c0	0.8744	0.987	0.6953	0.5395	0.9929	0.3984	0.6036	0.9174	0.5115
c72798.graph_c0	0.1926	0.5131	0.9977	-0.2959	0.7307	0.958	0.9986	0.8956	-0.3273
c43712.graph_c0	0.9915	0.977	0.3823	0.8113	0.8798	0.0332	0.2681	0.7068	0.7916
c81310.graph_c0	-0.0795	-0.412	-0.9834	0.4029	-0.6481	-0.9845	-0.9981	-0.8391	0.4328
c82305.graph_c1	0.0588	0.393	0.9794	-0.4217	0.6322	0.9879	0.9966	0.8276	-0.4514
c89925.graph_c0	0.8155	0.5717	-0.3477	0.9924	0.3222	-0.655	-0.4582	0.0376	0.996
c10951.graph_c0	0.0686	-0.2729	-0.9458	0.5336	-0.5285	-0.9996	-0.978	-0.7495	0.5612
c56621.graph_c0	0.6987	0.4155	-0.5099	0.9544	0.1475	-0.7797	-0.6099	-0.1419	0.9638
c81601.graph_c0	0.3617	0.6557	0.9942	-0.1238	0.8391	0.8929	0.9739	0.9597	-0.1564
c81352.graph_c0	0.8417	0.9747	0.7396	0.4849	0.9985	0.4559	0.6531	0.9409	0.4558
c102076.graph_c0	0.9062	0.9958	0.6433	0.5971	0.9822	0.3332	0.5463	0.8873	0.5704
c74744.graph_c0	0.2242	0.5406	0.9994	-0.2649	0.7523	0.9483	0.9964	0.9095	-0.2966
c77346.graph_c0	0.134	0.4613	0.9919	-0.3521	0.6888	0.9734	0.9999	0.8676	-0.3828
c67034.graph_c0	-0.0306	-0.3668	-0.9733	0.4472	-0.61	-0.9919	-0.9939	-0.8114	0.4765
c88188.graph_c0	0.1542	0.4793	0.9943	-0.3329	0.7035	0.9685	0.9999	0.8776	-0.3638
c90947.graph_c1	0.9538	0.796	-0.043	0.9822	0.5973	-0.3913	-0.1631	0.3426	0.9754
c80184.graph_c0	0.07	-0.2715	-0.9453	0.5349	-0.5273	-0.9996	-0.9777	-0.7486	0.5624
c89098.graph_c0	0.3816	0.6718	0.9916	-0.1025	0.8506	0.883	0.9688	0.9656	-0.1352
c101334.graph_c0	0.609	0.3048	-0.6083	0.9124	0.0293	-0.8484	-0.6995	-0.2582	0.9254
c108063.graph_c0	0.2693	0.5792	0.9999	-0.2197	0.7822	0.9325	0.9914	0.9279	-0.2518
c84494.graph_c0	0.9531	0.7945	-0.0454	0.9826	0.5954	-0.3935	-0.1655	0.3403	0.976
c84948.graph_c0	0.89	0.6834	-0.2097	0.9998	0.4546	-0.5399	-0.326	0.1805	0.9986
c67827.graph_c0	0.0809	-0.261	-0.9417	0.544	-0.518	-0.9999	-0.9754	-0.7413	0.5714
c80892.graph_c0	0.0206	-0.3188	-0.9603	0.4924	-0.5687	-0.9971	-0.9869	-0.7804	0.5208
c49020.graph_c0	0.0021	-0.3363	-0.9653	0.4762	-0.5838	-0.9955	-0.9897	-0.7919	0.5049
c64491.graph_c0	0.1868	0.5081	0.9972	-0.3015	0.7267	0.9597	0.9989	0.893	-0.3328
c76354.graph_c0	0.9597	0.8081	-0.0226	0.9781	0.6135	-0.3725	-0.143	0.3617	0.9708
c69017.graph_c0	-0.1667	-0.4904	-0.9955	0.321	-0.7124	-0.9652	-0.9997	-0.8836	0.352
c76538.graph_c0	0.8976	0.9938	0.6584	0.581	0.9858	0.3519	0.5629	0.8963	0.5539
c72976.graph_c0	0.2453	0.5587	0.9999	-0.244	0.7665	0.9412	0.9943	0.9183	-0.2758
c72465.graph_c0	0.1051	0.4353	0.9877	-0.3792	0.6675	0.9796	0.9994	0.8528	-0.4095
c77199.graph_c0	-0.1334	-0.4608	-0.9918	0.3527	-0.6884	-0.9735	-0.9999	-0.8673	0.3833
c74598.graph_c0	0.1162	-0.2266	-0.9292	0.5734	-0.4874	-0.9998	-0.967	-0.717	0.6001
c25307.graph_c0	0.9995	0.9298	0.2282	0.895	0.7916	-0.1285	0.1092	0.5834	0.8798
c41665.graph_c0	0.1722	0.4952	0.996	-0.3157	0.7163	0.9638	0.9995	0.8862	-0.3468
c63898.graph_c0	0.0472	-0.2934	-0.9525	0.5154	-0.5466	-0.9988	-0.9823	-0.7635	0.5434
c83677.graph_c0	0.2586	0.5701	0.9999	-0.2306	0.7752	0.9364	0.9928	0.9237	-0.2625
c90841.graph_c0	0.8969	0.6944	-0.1948	0.9993	0.4681	-0.527	-0.3116	0.1954	0.9976
c76046.graph_c0	0.3542	0.6496	0.995	-0.1318	0.8347	0.8965	0.9757	0.9575	-0.1644
c45070.graph_c0	-0.1169	-0.4459	-0.9895	0.3682	-0.6763	-0.9772	-0.9997	-0.8589	0.3987
c72065.graph_c0	0.3261	0.6266	0.9975	-0.1614	0.8179	0.9093	0.9818	0.9484	-0.1938
c60107.graph_c0	0.0653	0.3989	0.9807	-0.4159	0.6372	0.9869	0.9971	0.8312	-0.4456
c63938.graph_c0	0.1534	-0.1898	-0.9147	0.6038	-0.4542	-0.9984	-0.9567	-0.6903	0.6298
c74985.graph_c0	0.923	0.7385	-0.1325	0.9951	0.523	-0.4723	-0.251	0.2569	0.9913
c61787.graph_c0	0.607	0.3024	-0.6103	0.9113	0.0267	-0.8498	-0.7013	-0.2607	0.9244
