# Supplementary material for: Dynamic transcriptome profiling provides insights into rhizome enlargement in ginger (Zingiber officinale Rosc.)
Source: PLoS One. 2023 Jul 14;18(7):e0287969. doi: 10.1371/journal.pone.0287969 (PMC10348538; doi:10.1371/journal.pone.0287969)
Supplement: S10 Table — (XLSX) [file pone.0287969.s011.xlsx]

## Sheet: S10 Table
S10 Table. Interaction value between hormones, rhizome diameter and transcripts
Gene	Symbol ID	Hormone	Interaction	r	r^2
c81307.graph_c0	Auxin-7	GA3	GtoH	0.9963	0.992614
c73751.graph_c0	Auxin-11	GA3	GtoH	0.9814	0.963146
c82986.graph_c0	Auxin-19	GA3	GtoH	0.9992	0.998401
c63780.graph_c0	Auxin-27	GA3	GtoH	0.9503	0.90307
c73693.graph_c0	CTK-6	GA3	GtoH	0.9991	0.998201
c70274.graph_c0	CTK-9	GA3	GtoH	0.9721	0.944978
c79451.graph_c0	GA-1	GA3	GtoH	0.9612	0.923905
c63633.graph_c0	GA-8	GA3	GtoH	0.9996	0.9992
c78790.graph_c0	GA-9	GA3	GtoH	0.9872	0.974564
c79591.graph_c0	GA-10	GA3	GtoH	0.993	0.986049
c79045.graph_c0	GA-12	GA3	GtoH	0.9844	0.969043
c70808.graph_c0	GA-14	GA3	GtoH	0.9673	0.935669
c81152.graph_c0	JA-1	GA3	GtoH	0.9958	0.991618
c79546.graph_c0	JA-2	GA3	GtoH	0.9501	0.90269
c88748.graph_c0	MB-1	GA3	GtoH	0.9948	0.989627
c74078.graph_c0	MB-5	GA3	GtoH	0.9949	0.989826
c71808.graph_c0	MB-12	GA3	GtoH	0.9881	0.976342
c48536.graph_c0	GRAS-1	GA3	GtoH	0.9569	0.915658
c84232.graph_c0	HB-5	GA3	GtoH	0.9985	0.997002
c39384.graph_c1	MYB-3	GA3	GtoH	0.957	0.915849
c63661.graph_c0	MYB-5	GA3	GtoH	0.9924	0.984858
c80203.graph_c0	MYB-6	GA3	GtoH	0.9718	0.944395
c80231.graph_c0	NAC-7	GA3	GtoH	0.9999	0.9998
c45545.graph_c0	WRKY-3	GA3	GtoH	0.9827	0.965699
c61211.graph_c0	bHLH-1	GA3	GtoH	0.9956	0.991219
c81718.graph_c0	bZIP-2	GA3	GtoH	0.9836	0.967469
c80561.graph_c0	bZIP-7	GA3	GtoH	0.9716	0.944007
c83488.graph_c0	ARF-9	GA3	GtoH	0.9979	0.995804
c82667.graph_c0	Aux/IAA-7	GA3	GtoH	0.9882	0.976539
c72630.graph_c1	Aux/IAA-11	GA3	GtoH	0.9992	0.998401
c66906.graph_c0	Aux/IAA-12	GA3	GtoH	0.9982	0.996403
c43712.graph_c0	CYC-14	GA3	GtoH	0.9915	0.983072
c90947.graph_c1	CDK-13	GA3	GtoH	0.9538	0.909734
c84494.graph_c0	E2FB-1	GA3	GtoH	0.9531	0.9084
c76354.graph_c0	EXP-5	GA3	GtoH	0.9597	0.921024
c25307.graph_c0	EXP-12	GA3	GtoH	0.9995	0.999
c86887.graph_c0	Auxin-9	IAA	GtoH	0.9696	0.940124
c82986.graph_c0	Auxin-19	IAA	GtoH	0.9535	0.909162
c63990.graph_c1	Auxin-25	IAA	GtoH	0.9539	0.909925
c63780.graph_c0	Auxin-27	IAA	GtoH	0.9996	0.9992
c54298.graph_c0	Auxin-29	IAA	GtoH	0.9722	0.945173
c70274.graph_c0	CTK-9	IAA	GtoH	0.9942	0.988434
c71778.graph_c0	CTK-12	IAA	GtoH	0.9959	0.991817
c79451.graph_c0	GA-1	IAA	GtoH	0.9978	0.995605
c76856.graph_c0	GA-3	IAA	GtoH	0.9966	0.993212
c63633.graph_c0	GA-8	IAA	GtoH	0.9508	0.904021
c78790.graph_c0	GA-9	IAA	GtoH	0.983	0.966289
c79591.graph_c0	GA-10	IAA	GtoH	0.9744	0.949455
c79045.graph_c0	GA-12	IAA	GtoH	0.9859	0.971999
c81152.graph_c0	JA-1	IAA	GtoH	0.9681	0.937218
c79546.graph_c0	JA-2	IAA	GtoH	0.9996	0.9992
c63973.graph_c0	JA-3	IAA	GtoH	0.9993	0.9986
c71808.graph_c0	MB-12	IAA	GtoH	0.9818	0.963931
c63500.graph_c0	MB-15	IAA	GtoH	0.9786	0.957658
c84232.graph_c0	HB-5	IAA	GtoH	0.9582	0.918147
c86373.graph_c0	HB-19	IAA	GtoH	0.9999	0.9998
c68216.graph_c0	WRKY-4	IAA	GtoH	0.9998	0.9996
c83488.graph_c0	ARF-9	IAA	GtoH	0.9609	0.923329
c82667.graph_c0	Aux/IAA-7	IAA	GtoH	0.9817	0.963735
c72630.graph_c1	Aux/IAA-11	IAA	GtoH	0.9542	0.910498
c78505.graph_c0	CYC-5	IAA	GtoH	0.994	0.988036
c85673.graph_c0	CYC-12	IAA	GtoH	0.987	0.974169
c43712.graph_c0	CYC-14	IAA	GtoH	0.977	0.954529
c81352.graph_c0	CDK-7	IAA	GtoH	0.9747	0.95004
c102076.graph_c0	CDK-8	IAA	GtoH	0.9958	0.991618
c76538.graph_c0	EXP-7	IAA	GtoH	0.9938	0.987638
c82633.graph_c0	Auxin-2	ABA	GtoH	0.9959	0.991817
c68464.graph_c0	Auxin-4	ABA	GtoH	0.9905	0.98109
c76501.graph_c0	Auxin-5	ABA	GtoH	0.9995	0.999
c44723.graph_c0	Auxin-8	ABA	GtoH	0.9649	0.931032
c83900.graph_c2	Auxin-10	ABA	GtoH	0.9885	0.977132
c69166.graph_c0	Auxin-13	ABA	GtoH	0.9998	0.9996
c62780.graph_c0	Auxin-16	ABA	GtoH	0.9895	0.97911
c89679.graph_c0	Auxin-17	ABA	GtoH	-0.9707	0.942258
c91079.graph_c0	Auxin-18	ABA	GtoH	0.9989	0.997801
c38870.graph_c0	Auxin-20	ABA	GtoH	0.9971	0.994208
c69481.graph_c0	Auxin-21	ABA	GtoH	0.9965	0.993012
c78920.graph_c0	Auxin-22	ABA	GtoH	-0.9652	0.931611
c82518.graph_c0	Auxin-23	ABA	GtoH	0.9607	0.922944
c67128.graph_c0	Auxin-26	ABA	GtoH	0.9933	0.986645
c72245.graph_c0	Auxin-28	ABA	GtoH	0.9999	0.9998
c91004.graph_c0	Auxin-31	ABA	GtoH	0.9959	0.991817
c79608.graph_c0	CTK-2	ABA	GtoH	0.9986	0.997202
c88098.graph_c0	CTK-3	ABA	GtoH	-0.9857	0.971604
c87050.graph_c0	CTK-4	ABA	GtoH	0.9999	0.9998
c75232.graph_c0	CTK-7	ABA	GtoH	-0.9608	0.923137
c68698.graph_c0	CTK-8	ABA	GtoH	0.9998	0.9996
c90769.graph_c1	CTK-10	ABA	GtoH	0.9896	0.979308
c74697.graph_c0	CTK-13	ABA	GtoH	0.9938	0.987638
c42283.graph_c0	GA-2	ABA	GtoH	-0.9719	0.94459
c68340.graph_c0	GA-4	ABA	GtoH	-0.9539	0.909925
c75008.graph_c0	GA-6	ABA	GtoH	0.975	0.950625
c63489.graph_c0	GA-7	ABA	GtoH	0.974	0.948676
c77741.graph_c0	GA-11	ABA	GtoH	-0.9956	0.991219
c45008.graph_c0	GA-13	ABA	GtoH	-0.9861	0.972393
c68604.graph_c0	ABA-2	ABA	GtoH	0.9695	0.93993
c64010.graph_c0	ABA-3	ABA	GtoH	0.9996	0.9992
c75028.graph_c0	ABA-4	ABA	GtoH	-0.9493	0.90117
c79542.graph_c0	ABA-5	ABA	GtoH	0.9999	0.9998
c61618.graph_c0	ABA-6	ABA	GtoH	0.9543	0.910688
c63657.graph_c0	ABA-7	ABA	GtoH	0.993	0.986049
c91127.graph_c0	BR-2	ABA	GtoH	0.9801	0.960596
c73957.graph_c0	BR-3	ABA	GtoH	0.9999	0.9998
c84835.graph_c0	BR-4	ABA	GtoH	0.9999	0.9998
c78595.graph_c0	BR-5	ABA	GtoH	-0.9542	0.910498
c86515.graph_c0	ET-1	ABA	GtoH	0.9948	0.989627
c88061.graph_c0	ET-2	ABA	GtoH	0.9945	0.98903
c78910.graph_c0	SA-2	ABA	GtoH	-0.9973	0.994607
c69292.graph_c0	SA-4	ABA	GtoH	0.9972	0.994408
c81730.graph_c0	SA-5	ABA	GtoH	0.9948	0.989627
c71022.graph_c0	SA-6	ABA	GtoH	0.9816	0.963539
c71423.graph_c0	SL-3	ABA	GtoH	0.9827	0.965699
c73727.graph_c0	SL-4	ABA	GtoH	0.9765	0.953552
c92846.graph_c0	MB-3	ABA	GtoH	0.994	0.988036
c87926.graph_c0	MB-6	ABA	GtoH	-0.9919	0.983866
c89810.graph_c1	MB-10	ABA	GtoH	0.9822	0.964717
c89452.graph_c3	MB-11	ABA	GtoH	0.9957	0.991418
c71515.graph_c0	MB-13	ABA	GtoH	0.9938	0.987638
c76164.graph_c0	MB-16	ABA	GtoH	-0.9635	0.928332
c57058.graph_c0	MB-17	ABA	GtoH	-0.9552	0.912407
c71638.graph_c1	MB-20	ABA	GtoH	0.9967	0.993411
c57469.graph_c0	MB-22	ABA	GtoH	0.9907	0.981486
c111551.graph_c0	GRAS-2	ABA	GtoH	-0.9578	0.917381
c84044.graph_c0	GRAS-3	ABA	GtoH	0.9732	0.947118
c19930.graph_c0	HB-1	ABA	GtoH	0.9995	0.999
c81626.graph_c1	HB-3	ABA	GtoH	-0.9505	0.90345
c84922.graph_c0	HB-4	ABA	GtoH	0.9698	0.940512
c77221.graph_c0	HB-8	ABA	GtoH	0.961	0.923521
c84162.graph_c3	HB-9	ABA	GtoH	0.9968	0.99361
c85933.graph_c0	HB-11	ABA	GtoH	0.9781	0.95668
c63293.graph_c0	HB-12	ABA	GtoH	-0.9674	0.935863
c83767.graph_c0	HB-13	ABA	GtoH	0.9992	0.998401
c77411.graph_c0	HB-14	ABA	GtoH	0.9999	0.9998
c71281.graph_c1	HB-16	ABA	GtoH	-0.9852	0.970619
c74076.graph_c0	HB-17	ABA	GtoH	0.9877	0.975551
c74474.graph_c0	HB-21	ABA	GtoH	-0.965	0.931225
c78932.graph_c0	MYB-1	ABA	GtoH	-0.9895	0.97911
c75513.graph_c0	MYB-2	ABA	GtoH	0.996	0.992016
c88568.graph_c0	MYB-7	ABA	GtoH	0.9992	0.998401
c85882.graph_c0	MYB-8	ABA	GtoH	-0.994	0.988036
c63407.graph_c0	MYB-9	ABA	GtoH	0.9998	0.9996
c67626.graph_c0	MYB-11	ABA	GtoH	0.9545	0.91107
c90129.graph_c1	NAC-1	ABA	GtoH	0.9952	0.990423
c83463.graph_c1	NAC-3	ABA	GtoH	0.998	0.996004
c88098.graph_c0	NAC-5	ABA	GtoH	0.9904	0.980892
c107615.graph_c0	NAC-6	ABA	GtoH	-0.9565	0.914892
c23720.graph_c0	NAC-8	ABA	GtoH	0.9971	0.994208
c23720.graph_c0	WRKY-1	ABA	GtoH	0.994	0.988036
c88584.graph_c0	WRKY-2	ABA	GtoH	0.9879	0.975946
c87421.graph_c0	bHLH-2	ABA	GtoH	0.9984	0.996803
c87613.graph_c1	bHLH-4	ABA	GtoH	0.9855	0.97121
c35229.graph_c1	bHLH-5	ABA	GtoH	0.9973	0.994607
c83592.graph_c0	bHLH-7	ABA	GtoH	0.9745	0.94965
c81227.graph_c0	bZIP-1	ABA	GtoH	0.994	0.988036
c72216.graph_c0	bZIP-4	ABA	GtoH	-0.9938	0.987638
c85355.graph_c1	bZIP-5	ABA	GtoH	0.9995	0.999
c88677.graph_c1	bZIP-9	ABA	GtoH	0.9535	0.909162
c62187.graph_c0	ARF-2	ABA	GtoH	0.9964	0.992813
c85384.graph_c0	ARF-4	ABA	GtoH	-0.9842	0.96865
c68602.graph_c0	ARF-8	ABA	GtoH	0.9988	0.997601
c72630.graph_c0	Aux/IAA-1	ABA	GtoH	0.986	0.972196
c86034.graph_c0	Aux/IAA-3	ABA	GtoH	-0.9678	0.936637
c72696.graph_c0	Aux/IAA-4	ABA	GtoH	0.9999	0.9998
c87739.graph_c1	Aux/IAA-5	ABA	GtoH	-0.9765	0.953552
c65042.graph_c0	Aux/IAA-8	ABA	GtoH	0.9912	0.982477
c45623.graph_c0	Aux/IAA-10	ABA	GtoH	-0.9709	0.942647
c74099.graph_c0	CYC-1	ABA	GtoH	0.9999	0.9998
c53324.graph_c0	CYC-2	ABA	GtoH	0.9963	0.992614
c35558.graph_c0	CYC-4	ABA	GtoH	0.9943	0.988632
c84059.graph_c0	CYC-9	ABA	GtoH	0.9968	0.99361
c83225.graph_c0	CYC-10	ABA	GtoH	0.9999	0.9998
c74751.graph_c0	CYC-11	ABA	GtoH	-0.9812	0.962753
c72798.graph_c0	CYC-13	ABA	GtoH	0.9977	0.995405
c81310.graph_c0	CDK-1	ABA	GtoH	-0.9834	0.967076
c82305.graph_c1	CDK-2	ABA	GtoH	0.9794	0.959224
c81601.graph_c0	CDK-6	ABA	GtoH	0.9942	0.988434
c74744.graph_c0	CDK-9	ABA	GtoH	0.9994	0.9988
c77346.graph_c0	CDK-10	ABA	GtoH	0.9919	0.983866
c67034.graph_c0	CDK-11	ABA	GtoH	-0.9733	0.947313
c88188.graph_c0	CDK-12	ABA	GtoH	0.9943	0.988632
c89098.graph_c0	CDK-15	ABA	GtoH	0.9916	0.983271
c108063.graph_c0	CDK-17	ABA	GtoH	0.9999	0.9998
c80892.graph_c0	EXP-2	ABA	GtoH	-0.9603	0.922176
c49020.graph_c0	EXP-3	ABA	GtoH	-0.9653	0.931804
c64491.graph_c0	EXP-4	ABA	GtoH	0.9972	0.994408
c69017.graph_c0	EXP-6	ABA	GtoH	-0.9955	0.99102
c72976.graph_c0	EXP-8	ABA	GtoH	0.9999	0.9998
c72465.graph_c0	EXP-9	ABA	GtoH	0.9877	0.975551
c77199.graph_c0	EXP-10	ABA	GtoH	-0.9918	0.983667
c41665.graph_c0	XTH-1	ABA	GtoH	0.996	0.992016
c63898.graph_c0	XTH-2	ABA	GtoH	-0.9525	0.907256
c83677.graph_c0	XTH-3	ABA	GtoH	0.9999	0.9998
c76046.graph_c0	XTH-5	ABA	GtoH	0.995	0.990025
c45070.graph_c0	XTH-6	ABA	GtoH	-0.9895	0.97911
c72065.graph_c0	XTH-7	ABA	GtoH	0.9975	0.995006
c60107.graph_c0	XTH-8	ABA	GtoH	0.9807	0.961772
c73751.graph_c0	Auxin-11	ZT	GtoH	0.9551	0.912216
c86223.graph_c1	CTK-11	ZT	GtoH	0.9894	0.978912
c74920.graph_c0	CTK-14	ZT	GtoH	0.9816	0.963539
c73572.graph_c0	GA-5	ZT	GtoH	0.9977	0.995405
c70808.graph_c0	GA-14	ZT	GtoH	0.9719	0.94459
c82302.graph_c2	BR-1	ZT	GtoH	0.9999	0.9998
c82572.graph_c0	BR-6	ZT	GtoH	0.9959	0.991817
c69542.graph_c0	SA-1	ZT	GtoH	0.986	0.972196
c48536.graph_c0	GRAS-1	ZT	GtoH	0.9801	0.960596
c76327.graph_c0	HB-2	ZT	GtoH	0.976	0.952576
c85580.graph_c2	HB-15	ZT	GtoH	0.9981	0.996204
c39384.graph_c1	MYB-3	ZT	GtoH	0.9801	0.960596
c80203.graph_c0	MYB-6	ZT	GtoH	0.9673	0.935669
c75645.graph_c0	MYB-12	ZT	GtoH	0.9861	0.972393
c45545.graph_c0	WRKY-3	ZT	GtoH	0.9529	0.908018
c77122.graph_c0	bHLH-3	ZT	GtoH	0.9982	0.996403
c81718.graph_c0	bZIP-2	ZT	GtoH	0.9514	0.905162
c82361.graph_c0	bZIP-3	ZT	GtoH	0.9856	0.971407
c80561.graph_c0	bZIP-7	ZT	GtoH	0.9676	0.93625
c82676.graph_c0	ARF-3	ZT	GtoH	0.9853	0.970816
c74960.graph_c0	ARF-5	ZT	GtoH	0.9998	0.9996
c61359.graph_c0	ARF-6	ZT	GtoH	0.9991	0.998201
c89032.graph_c0	ARF-7	ZT	GtoH	0.9954	0.990821
c90322.graph_c1	Aux/IAA-9	ZT	GtoH	0.9972	0.994408
c89925.graph_c0	CDK-3	ZT	GtoH	0.9924	0.984858
c56621.graph_c0	CDK-5	ZT	GtoH	0.9544	0.910879
c90947.graph_c1	CDK-13	ZT	GtoH	0.9822	0.964717
c84494.graph_c0	E2FB-1	ZT	GtoH	0.9826	0.965503
c84948.graph_c0	E2FB-2	ZT	GtoH	0.9998	0.9996
c76354.graph_c0	EXP-5	ZT	GtoH	0.9781	0.95668
c90841.graph_c0	XTH-4	ZT	GtoH	0.9993	0.9986
c74985.graph_c0	XTH-10	ZT	GtoH	0.9951	0.990224
c78715.graph_c0	Auxin-6	JA	GtoH	0.9939	0.987837
c86887.graph_c0	Auxin-9	JA	GtoH	0.9994	0.9988
c89800.graph_c1	Auxin-12	JA	GtoH	0.9982	0.996403
c62365.graph_c0	Auxin-15	JA	GtoH	0.9797	0.959812
c63990.graph_c1	Auxin-25	JA	GtoH	0.9997	0.9994
c63780.graph_c0	Auxin-27	JA	GtoH	0.9526	0.907447
c54298.graph_c0	Auxin-29	JA	GtoH	0.999	0.998001
c73797.graph_c0	CTK-5	JA	GtoH	0.9956	0.991219
c71778.graph_c0	CTK-12	JA	GtoH	0.982	0.964324
c76856.graph_c0	GA-3	JA	GtoH	0.9805	0.96138
c79546.graph_c0	JA-2	JA	GtoH	0.9529	0.908018
c63973.graph_c0	JA-3	JA	GtoH	0.9705	0.94187
c76379.graph_c0	SA-3	JA	GtoH	0.9743	0.94926
c63500.graph_c0	MB-15	JA	GtoH	0.9973	0.994607
c70493.graph_c0	MB-21	JA	GtoH	0.974	0.948676
c67023.graph_c0	MB-23	JA	GtoH	0.9891	0.978319
c57015.graph_c0	HB-6	JA	GtoH	0.9921	0.984262
c86373.graph_c0	HB-19	JA	GtoH	0.96	0.9216
c85683.graph_c1	HB-20	JA	GtoH	0.977	0.954529
c77838.graph_c0	MYB-4	JA	GtoH	0.983	0.966289
c85231.graph_c0	MYB-10	JA	GtoH	0.985	0.970225
c77230.graph_c0	NAC-2	JA	GtoH	0.9831	0.966486
c63788.graph_c0	NAC-4	JA	GtoH	0.9667	0.934509
c75056.graph_c0	NAC-9	JA	GtoH	0.9779	0.956288
c68216.graph_c0	WRKY-4	JA	GtoH	0.9663	0.933736
c78997.graph_c0	WRKY-5	JA	GtoH	0.9764	0.953357
c73811.graph_c0	WRKY-6	JA	GtoH	0.966	0.933156
c81298.graph_c0	WRKY-7	JA	GtoH	0.9732	0.947118
c81133.graph_c0	WRKY-8	JA	GtoH	0.9723	0.945367
c83075.graph_c1	WRKY-9	JA	GtoH	0.9733	0.947313
c54678.graph_c0	bZIP-8	JA	GtoH	0.9741	0.948871
c42439.graph_c0	bZIP-10	JA	GtoH	0.9878	0.975749
c88612.graph_c2	Aux/IAA-6	JA	GtoH	0.9804	0.961184
c83461.graph_c1	Aux/IAA-13	JA	GtoH	0.976	0.952576
c78505.graph_c0	CYC-5	JA	GtoH	0.9854	0.971013
c85673.graph_c0	CYC-12	JA	GtoH	0.9929	0.98585
c81352.graph_c0	CDK-7	JA	GtoH	0.9985	0.997002
c102076.graph_c0	CDK-8	JA	GtoH	0.9822	0.964717
c76538.graph_c0	EXP-7	JA	GtoH	0.9858	0.971802
c82633.graph_c0	Auxin-2	BR	GtoH	0.9641	0.929489
c68464.graph_c0	Auxin-4	BR	GtoH	0.9757	0.95199
c44723.graph_c0	Auxin-8	BR	GtoH	0.9957	0.991418
c83900.graph_c2	Auxin-10	BR	GtoH	0.9786	0.957658
c78901.graph_c1	Auxin-14	BR	GtoH	-0.9976	0.995206
c89679.graph_c0	Auxin-17	BR	GtoH	-0.9932	0.986446
c91079.graph_c0	Auxin-18	BR	GtoH	0.9517	0.905733
c38870.graph_c0	Auxin-20	BR	GtoH	0.9602	0.921984
c69481.graph_c0	Auxin-21	BR	GtoH	0.9622	0.925829
c78920.graph_c0	Auxin-22	BR	GtoH	-0.9955	0.99102
c67128.graph_c0	Auxin-26	BR	GtoH	0.9706	0.942064
c91004.graph_c0	Auxin-31	BR	GtoH	0.9641	0.929489
c43412.graph_c0	Auxin-32	BR	GtoH	-0.9976	0.995206
c88098.graph_c0	CTK-3	BR	GtoH	-0.9821	0.96452
c75232.graph_c0	CTK-7	BR	GtoH	-0.9969	0.99381
c90769.graph_c1	CTK-10	BR	GtoH	0.977	0.954529
c74697.graph_c0	CTK-13	BR	GtoH	0.9694	0.939736
c42283.graph_c0	GA-2	BR	GtoH	-0.9926	0.985255
c68340.graph_c0	GA-4	BR	GtoH	-0.9985	0.997002
c75008.graph_c0	GA-6	BR	GtoH	0.9909	0.981883
c63489.graph_c0	GA-7	BR	GtoH	0.9915	0.983072
c77741.graph_c0	GA-11	BR	GtoH	-0.965	0.931225
c45008.graph_c0	GA-13	BR	GtoH	-0.9816	0.963539
c72785.graph_c0	ABA-1	BR	GtoH	-0.9742	0.949066
c75028.graph_c0	ABA-4	BR	GtoH	-0.9992	0.998401
c61618.graph_c0	ABA-6	BR	GtoH	0.9985	0.997002
c63657.graph_c0	ABA-7	BR	GtoH	0.9712	0.943229
c91127.graph_c0	BR-2	BR	GtoH	0.9873	0.974761
c78595.graph_c0	BR-5	BR	GtoH	-0.9985	0.997002
c78910.graph_c0	SA-2	BR	GtoH	-0.9596	0.920832
c69292.graph_c0	SA-4	BR	GtoH	0.9598	0.921216
c81730.graph_c0	SA-5	BR	GtoH	0.9672	0.935476
c71022.graph_c0	SA-6	BR	GtoH	0.9861	0.972393
c69657.graph_c0	SL-1	BR	GtoH	-0.9682	0.937411
c87176.graph_c0	SL-2	BR	GtoH	-0.9677	0.936443
c71423.graph_c0	SL-3	BR	GtoH	0.9851	0.970422
c73727.graph_c0	SL-4	BR	GtoH	0.99	0.9801
c85594.graph_c2	MB-2	BR	GtoH	-0.9947	0.989428
c92846.graph_c0	MB-3	BR	GtoH	0.969	0.938961
c80639.graph_c0	MB-4	BR	GtoH	-0.9995	0.999
c87926.graph_c0	MB-6	BR	GtoH	-0.9733	0.947313
c74796.graph_c0	MB-7	BR	GtoH	-0.9957	0.991418
c64351.graph_c0	MB-14	BR	GtoH	-0.9886	0.97733
c76164.graph_c0	MB-16	BR	GtoH	-0.9961	0.992215
c57058.graph_c0	MB-17	BR	GtoH	-0.9983	0.996603
c57469.graph_c0	MB-22	BR	GtoH	0.9753	0.95121
c111551.graph_c0	GRAS-2	BR	GtoH	-0.9977	0.995405
c84044.graph_c0	GRAS-3	BR	GtoH	0.9919	0.983866
c81626.graph_c1	HB-3	BR	GtoH	-0.9991	0.998201
c84922.graph_c0	HB-4	BR	GtoH	0.9937	0.98744
c77221.graph_c0	HB-8	BR	GtoH	0.9969	0.99381
c85933.graph_c0	HB-11	BR	GtoH	0.9889	0.977923
c63293.graph_c0	HB-12	BR	GtoH	-0.9947	0.989428
c83767.graph_c0	HB-13	BR	GtoH	0.9494	0.90136
c71281.graph_c1	HB-16	BR	GtoH	-0.9827	0.965699
c74076.graph_c0	HB-17	BR	GtoH	0.9797	0.959812
c74474.graph_c0	HB-21	BR	GtoH	-0.9956	0.991219
c78932.graph_c0	MYB-1	BR	GtoH	-0.9772	0.95492
c75513.graph_c0	MYB-2	BR	GtoH	0.9638	0.92891
c85882.graph_c0	MYB-8	BR	GtoH	-0.969	0.938961
c67626.graph_c0	MYB-11	BR	GtoH	0.9984	0.996803
c88098.graph_c0	NAC-5	BR	GtoH	0.9758	0.952186
c107615.graph_c0	NAC-6	BR	GtoH	-0.998	0.996004
c23720.graph_c0	WRKY-1	BR	GtoH	0.9691	0.939155
c88584.graph_c0	WRKY-2	BR	GtoH	0.9794	0.959224
c87613.graph_c1	bHLH-4	BR	GtoH	0.9822	0.964717
c79505.graph_c0	bHLH-6	BR	GtoH	-0.9997	0.9994
c83592.graph_c0	bHLH-7	BR	GtoH	0.9912	0.982477
c72216.graph_c0	bZIP-4	BR	GtoH	-0.9695	0.93993
c73970.graph_c0	bZIP-6	BR	GtoH	-0.9999	0.9998
c81007.graph_c1	ARF-1	BR	GtoH	-0.9996	0.9992
c85384.graph_c0	ARF-4	BR	GtoH	-0.9837	0.967666
c72630.graph_c0	Aux/IAA-1	BR	GtoH	0.9817	0.963735
c86034.graph_c0	Aux/IAA-3	BR	GtoH	-0.9945	0.98903
c87739.graph_c1	Aux/IAA-5	BR	GtoH	-0.9899	0.979902
c65042.graph_c0	Aux/IAA-8	BR	GtoH	0.9745	0.94965
c45623.graph_c0	Aux/IAA-10	BR	GtoH	-0.9931	0.986248
c53324.graph_c0	CYC-2	BR	GtoH	0.9631	0.927562
c42709.graph_c0	CYC-3	BR	GtoH	-0.9999	0.9998
c86586.graph_c0	CYC-6	BR	GtoH	-0.9996	0.9992
c51693.graph_c0	CYC-8	BR	GtoH	-0.9997	0.9994
c84059.graph_c0	CYC-9	BR	GtoH	0.9611	0.923713
c74751.graph_c0	CYC-11	BR	GtoH	-0.9864	0.972985
c72798.graph_c0	CYC-13	BR	GtoH	0.958	0.917764
c81310.graph_c0	CDK-1	BR	GtoH	-0.9845	0.96924
c82305.graph_c1	CDK-2	BR	GtoH	0.9879	0.975946
c10951.graph_c0	CDK-4	BR	GtoH	-0.9996	0.9992
c77346.graph_c0	CDK-10	BR	GtoH	0.9734	0.947508
c67034.graph_c0	CDK-11	BR	GtoH	-0.9919	0.983866
c88188.graph_c0	CDK-12	BR	GtoH	0.9685	0.937992
c80184.graph_c0	CDK-14	BR	GtoH	-0.9996	0.9992
c67827.graph_c0	EXP-1	BR	GtoH	-0.9999	0.9998
c80892.graph_c0	EXP-2	BR	GtoH	-0.9971	0.994208
c49020.graph_c0	EXP-3	BR	GtoH	-0.9955	0.99102
c64491.graph_c0	EXP-4	BR	GtoH	0.9597	0.921024
c69017.graph_c0	EXP-6	BR	GtoH	-0.9652	0.931611
c72465.graph_c0	EXP-9	BR	GtoH	0.9796	0.959616
c77199.graph_c0	EXP-10	BR	GtoH	-0.9735	0.947702
c74598.graph_c0	EXP-11	BR	GtoH	-0.9998	0.9996
c41665.graph_c0	XTH-1	BR	GtoH	0.9638	0.92891
c63898.graph_c0	XTH-2	BR	GtoH	-0.9988	0.997601
c45070.graph_c0	XTH-6	BR	GtoH	-0.9772	0.95492
c60107.graph_c0	XTH-8	BR	GtoH	0.9869	0.973972
c63938.graph_c0	XTH-9	BR	GtoH	-0.9984	0.996803
c82633.graph_c0	Auxin-2	SA	GtoH	0.9995	0.999
c68464.graph_c0	Auxin-4	SA	GtoH	0.9998	0.9996
c76501.graph_c0	Auxin-5	SA	GtoH	0.9884	0.976935
c44723.graph_c0	Auxin-8	SA	GtoH	0.9895	0.97911
c83900.graph_c2	Auxin-10	SA	GtoH	0.9995	0.999
c69166.graph_c0	Auxin-13	SA	GtoH	0.99	0.9801
c78901.graph_c1	Auxin-14	SA	GtoH	-0.9529	0.908018
c62780.graph_c0	Auxin-16	SA	GtoH	0.9648	0.930839
c89679.graph_c0	Auxin-17	SA	GtoH	-0.9926	0.985255
c91079.graph_c0	Auxin-18	SA	GtoH	0.9973	0.994607
c38870.graph_c0	Auxin-20	SA	GtoH	0.999	0.998001
c69481.graph_c0	Auxin-21	SA	GtoH	0.9993	0.9986
c78920.graph_c0	Auxin-22	SA	GtoH	-0.9897	0.979506
c67128.graph_c0	Auxin-26	SA	GtoH	0.9999	0.9998
c72245.graph_c0	Auxin-28	SA	GtoH	0.9937	0.98744
c91004.graph_c0	Auxin-31	SA	GtoH	0.9995	0.999
c43412.graph_c0	Auxin-32	SA	GtoH	-0.9529	0.908018
c79608.graph_c0	CTK-2	SA	GtoH	0.985	0.970225
c88098.graph_c0	CTK-3	SA	GtoH	-0.9988	0.997601
c87050.graph_c0	CTK-4	SA	GtoH	0.9933	0.986645
c75232.graph_c0	CTK-7	SA	GtoH	-0.9872	0.974564
c68698.graph_c0	CTK-8	SA	GtoH	0.9951	0.990224
c90769.graph_c1	CTK-10	SA	GtoH	0.9997	0.9994
c74697.graph_c0	CTK-13	SA	GtoH	0.9999	0.9998
c42283.graph_c0	GA-2	SA	GtoH	-0.9932	0.986446
c68340.graph_c0	GA-4	SA	GtoH	-0.9831	0.966486
c75008.graph_c0	GA-6	SA	GtoH	0.9947	0.989428
c63489.graph_c0	GA-7	SA	GtoH	0.9942	0.988434
c77741.graph_c0	GA-11	SA	GtoH	-0.9996	0.9992
c45008.graph_c0	GA-13	SA	GtoH	-0.9989	0.997801
c64010.graph_c0	ABA-3	SA	GtoH	0.9957	0.991418
c75028.graph_c0	ABA-4	SA	GtoH	-0.9803	0.960988
c79542.graph_c0	ABA-5	SA	GtoH	0.9939	0.987837
c61618.graph_c0	ABA-6	SA	GtoH	0.9833	0.966879
c63657.graph_c0	ABA-7	SA	GtoH	0.9999	0.9998
c91127.graph_c0	BR-2	SA	GtoH	0.9969	0.99381
c73957.graph_c0	BR-3	SA	GtoH	0.9907	0.981486
c84835.graph_c0	BR-4	SA	GtoH	0.9906	0.981288
c78595.graph_c0	BR-5	SA	GtoH	-0.9833	0.966879
c86515.graph_c0	ET-1	SA	GtoH	0.9753	0.95121
c88061.graph_c0	ET-2	SA	GtoH	0.9747	0.95004
c78910.graph_c0	SA-2	SA	GtoH	-0.9989	0.997801
c69292.graph_c0	SA-4	SA	GtoH	0.9989	0.997801
c81730.graph_c0	SA-5	SA	GtoH	0.9998	0.9996
c71022.graph_c0	SA-6	SA	GtoH	0.9975	0.995006
c71423.graph_c0	SL-3	SA	GtoH	0.9979	0.995804
c73727.graph_c0	SL-4	SA	GtoH	0.9954	0.990821
c92846.graph_c0	MB-3	SA	GtoH	0.9999	0.9998
c80639.graph_c0	MB-4	SA	GtoH	-0.9789	0.958245
c87926.graph_c0	MB-6	SA	GtoH	-0.9998	0.9996
c89810.graph_c1	MB-10	SA	GtoH	0.9524	0.907066
c89452.graph_c3	MB-11	SA	GtoH	0.9773	0.955115
c71515.graph_c0	MB-13	SA	GtoH	0.9732	0.947118
c76164.graph_c0	MB-16	SA	GtoH	-0.9888	0.977725
c57058.graph_c0	MB-17	SA	GtoH	-0.9839	0.968059
c71638.graph_c1	MB-20	SA	GtoH	0.9796	0.959616
c57469.graph_c0	MB-22	SA	GtoH	0.9999	0.9998
c111551.graph_c0	GRAS-2	SA	GtoH	-0.9855	0.97121
c84044.graph_c0	GRAS-3	SA	GtoH	0.9938	0.987638
c19930.graph_c0	HB-1	SA	GtoH	0.9883	0.976737
c81626.graph_c1	HB-3	SA	GtoH	-0.981	0.962361
c84922.graph_c0	HB-4	SA	GtoH	0.9921	0.984262
c77221.graph_c0	HB-8	SA	GtoH	0.9873	0.974761
c84162.graph_c3	HB-9	SA	GtoH	0.9799	0.960204
c85933.graph_c0	HB-11	SA	GtoH	0.996	0.992016
c63293.graph_c0	HB-12	SA	GtoH	-0.9909	0.981883
c83767.graph_c0	HB-13	SA	GtoH	0.9967	0.993411
c77411.graph_c0	HB-14	SA	GtoH	0.992	0.984064
c71281.graph_c1	HB-16	SA	GtoH	-0.9987	0.997402
c74076.graph_c0	HB-17	SA	GtoH	0.9993	0.9986
c74474.graph_c0	HB-21	SA	GtoH	-0.9896	0.979308
c78932.graph_c0	MYB-1	SA	GtoH	-0.9997	0.9994
c75513.graph_c0	MYB-2	SA	GtoH	0.9995	0.999
c88568.graph_c0	MYB-7	SA	GtoH	0.987	0.974169
c85882.graph_c0	MYB-8	SA	GtoH	-0.9999	0.9998
c63407.graph_c0	MYB-9	SA	GtoH	0.9901	0.980298
c67626.graph_c0	MYB-11	SA	GtoH	0.9835	0.967272
c90129.graph_c1	NAC-1	SA	GtoH	0.9763	0.953162
c83463.graph_c1	NAC-3	SA	GtoH	0.9831	0.966486
c88098.graph_c0	NAC-5	SA	GtoH	0.9998	0.9996
c107615.graph_c0	NAC-6	SA	GtoH	-0.9847	0.969634
c23720.graph_c0	NAC-8	SA	GtoH	0.9806	0.961576
c23720.graph_c0	WRKY-1	SA	GtoH	0.9999	0.9998
c88584.graph_c0	WRKY-2	SA	GtoH	0.9994	0.9988
c87421.graph_c0	bHLH-2	SA	GtoH	0.9843	0.968846
c87613.graph_c1	bHLH-4	SA	GtoH	0.9988	0.997601
c35229.graph_c1	bHLH-5	SA	GtoH	0.9811	0.962557
c79505.graph_c0	bHLH-6	SA	GtoH	-0.9771	0.954724
c83592.graph_c0	bHLH-7	SA	GtoH	0.9945	0.98903
c81227.graph_c0	bZIP-1	SA	GtoH	0.9736	0.947897
c72216.graph_c0	bZIP-4	SA	GtoH	-0.9999	0.9998
c85355.graph_c1	bZIP-5	SA	GtoH	0.9961	0.992215
c73970.graph_c0	bZIP-6	SA	GtoH	-0.9752	0.951015
c81007.graph_c1	ARF-1	SA	GtoH	-0.9645	0.93026
c62187.graph_c0	ARF-2	SA	GtoH	0.9789	0.958245
c85384.graph_c0	ARF-4	SA	GtoH	-0.9984	0.996803
c68602.graph_c0	ARF-8	SA	GtoH	0.9856	0.971407
c72630.graph_c0	Aux/IAA-1	SA	GtoH	0.9989	0.997801
c86034.graph_c0	Aux/IAA-3	SA	GtoH	-0.9911	0.982279
c72696.graph_c0	Aux/IAA-4	SA	GtoH	0.9913	0.982676
c87739.graph_c1	Aux/IAA-5	SA	GtoH	-0.9954	0.990821
c65042.graph_c0	Aux/IAA-8	SA	GtoH	0.9999	0.9998
c45623.graph_c0	Aux/IAA-10	SA	GtoH	-0.9927	0.985453
c74099.graph_c0	CYC-1	SA	GtoH	0.9924	0.984858
c53324.graph_c0	CYC-2	SA	GtoH	0.9994	0.9988
c42709.graph_c0	CYC-3	SA	GtoH	-0.9679	0.93683
c35558.graph_c0	CYC-4	SA	GtoH	0.9742	0.949066
c86586.graph_c0	CYC-6	SA	GtoH	-0.9779	0.956288
c51693.graph_c0	CYC-8	SA	GtoH	-0.9769	0.954334
c84059.graph_c0	CYC-9	SA	GtoH	0.9991	0.998201
c83225.graph_c0	CYC-10	SA	GtoH	0.9932	0.986446
c74751.graph_c0	CYC-11	SA	GtoH	-0.9973	0.994607
c72798.graph_c0	CYC-13	SA	GtoH	0.9986	0.997202
c81310.graph_c0	CDK-1	SA	GtoH	-0.9981	0.996204
c82305.graph_c1	CDK-2	SA	GtoH	0.9966	0.993212
c10951.graph_c0	CDK-4	SA	GtoH	-0.978	0.956484
c81601.graph_c0	CDK-6	SA	GtoH	0.9739	0.948481
c74744.graph_c0	CDK-9	SA	GtoH	0.9964	0.992813
c77346.graph_c0	CDK-10	SA	GtoH	1	1
c67034.graph_c0	CDK-11	SA	GtoH	-0.9939	0.987837
c88188.graph_c0	CDK-12	SA	GtoH	0.9999	0.9998
c80184.graph_c0	CDK-14	SA	GtoH	-0.9777	0.955897
c89098.graph_c0	CDK-15	SA	GtoH	0.9688	0.938573
c108063.graph_c0	CDK-17	SA	GtoH	0.9914	0.982874
c67827.graph_c0	EXP-1	SA	GtoH	-0.9754	0.951405
c80892.graph_c0	EXP-2	SA	GtoH	-0.9869	0.973972
c49020.graph_c0	EXP-3	SA	GtoH	-0.9897	0.979506
c64491.graph_c0	EXP-4	SA	GtoH	0.9989	0.997801
c69017.graph_c0	EXP-6	SA	GtoH	-0.9997	0.9994
c72976.graph_c0	EXP-8	SA	GtoH	0.9943	0.988632
c72465.graph_c0	EXP-9	SA	GtoH	0.9994	0.9988
c77199.graph_c0	EXP-10	SA	GtoH	-0.9999	0.9998
c74598.graph_c0	EXP-11	SA	GtoH	-0.967	0.935089
c41665.graph_c0	XTH-1	SA	GtoH	0.9995	0.999
c63898.graph_c0	XTH-2	SA	GtoH	-0.9823	0.964913
c83677.graph_c0	XTH-3	SA	GtoH	0.9928	0.985652
c76046.graph_c0	XTH-5	SA	GtoH	0.9757	0.95199
c45070.graph_c0	XTH-6	SA	GtoH	-0.9997	0.9994
c72065.graph_c0	XTH-7	SA	GtoH	0.9818	0.963931
c60107.graph_c0	XTH-8	SA	GtoH	0.9971	0.994208
c63938.graph_c0	XTH-9	SA	GtoH	-0.9567	0.915275
c78715.graph_c0	Auxin-6	SL	GtoH	0.9838	0.967862
c89800.graph_c1	Auxin-12	SL	GtoH	0.9736	0.947897
c62365.graph_c0	Auxin-15	SL	GtoH	0.9961	0.992215
c62780.graph_c0	Auxin-16	SL	GtoH	0.9696	0.940124
c82518.graph_c0	Auxin-23	SL	GtoH	0.9938	0.987638
c63990.graph_c1	Auxin-25	SL	GtoH	0.9648	0.930839
c73797.graph_c0	CTK-5	SL	GtoH	0.9807	0.961772
c68604.graph_c0	ABA-2	SL	GtoH	0.9895	0.97911
c86515.graph_c0	ET-1	SL	GtoH	0.958	0.917764
c88061.graph_c0	ET-2	SL	GtoH	0.9588	0.919297
c76379.graph_c0	SA-3	SL	GtoH	0.998	0.996004
c89810.graph_c1	MB-10	SL	GtoH	0.9793	0.959028
c89452.graph_c3	MB-11	SL	GtoH	0.9553	0.912598
c71515.graph_c0	MB-13	SL	GtoH	0.9607	0.922944
c71638.graph_c1	MB-20	SL	GtoH	0.952	0.906304
c70493.graph_c0	MB-21	SL	GtoH	0.9981	0.996204
c67023.graph_c0	MB-23	SL	GtoH	0.9898	0.979704
c57015.graph_c0	HB-6	SL	GtoH	0.9865	0.973182
c84162.graph_c3	HB-9	SL	GtoH	0.9515	0.905352
c85683.graph_c1	HB-20	SL	GtoH	0.9971	0.994208
c77838.graph_c0	MYB-4	SL	GtoH	0.9944	0.988831
c85231.graph_c0	MYB-10	SL	GtoH	0.9931	0.986248
c90129.graph_c1	NAC-1	SL	GtoH	0.9568	0.915466
c77230.graph_c0	NAC-2	SL	GtoH	0.9944	0.988831
c63788.graph_c0	NAC-4	SL	GtoH	0.9995	0.999
c23720.graph_c0	NAC-8	SL	GtoH	0.9503	0.90307
c75056.graph_c0	NAC-9	SL	GtoH	0.9968	0.99361
c78997.graph_c0	WRKY-5	SL	GtoH	0.9973	0.994607
c73811.graph_c0	WRKY-6	SL	GtoH	0.9996	0.9992
c81298.graph_c0	WRKY-7	SL	GtoH	0.9983	0.996603
c81133.graph_c0	WRKY-8	SL	GtoH	0.9985	0.997002
c83075.graph_c1	WRKY-9	SL	GtoH	0.9983	0.996603
c35229.graph_c1	bHLH-5	SL	GtoH	0.9497	0.90193
c81227.graph_c0	bZIP-1	SL	GtoH	0.9602	0.921984
c54678.graph_c0	bZIP-8	SL	GtoH	0.9981	0.996204
c88677.graph_c1	bZIP-9	SL	GtoH	0.9963	0.992614
c42439.graph_c0	bZIP-10	SL	GtoH	0.991	0.982081
c62187.graph_c0	ARF-2	SL	GtoH	0.953	0.908209
c90323.graph_c0	Aux/IAA-2	SL	GtoH	0.9988	0.997601
c88612.graph_c2	Aux/IAA-6	SL	GtoH	0.9958	0.991618
c83461.graph_c1	Aux/IAA-13	SL	GtoH	0.9975	0.995006
c35558.graph_c0	CYC-4	SL	GtoH	0.9595	0.92064
c81601.graph_c0	CDK-6	SL	GtoH	0.9597	0.921024
c89098.graph_c0	CDK-15	SL	GtoH	0.9656	0.932383
c76046.graph_c0	XTH-5	SL	GtoH	0.9575	0.916806
c86223.graph_c1	CTK-11	RD	GtoRD	0.9841	0.968453
c74920.graph_c0	CTK-14	RD	GtoRD	0.9873	0.974761
c73572.graph_c0	GA-5	RD	GtoRD	0.9949	0.989826
c70808.graph_c0	GA-14	RD	GtoRD	0.9636	0.928525
c82302.graph_c2	BR-1	RD	GtoRD	0.9992	0.998401
c82572.graph_c0	BR-6	RD	GtoRD	0.9924	0.984858
c69542.graph_c0	SA-1	RD	GtoRD	0.991	0.982081
c48536.graph_c0	GRAS-1	RD	GtoRD	0.9731	0.946924
c76327.graph_c0	HB-2	RD	GtoRD	0.9827	0.965699
c85580.graph_c2	HB-15	RD	GtoRD	0.9955	0.99102
c39384.graph_c1	MYB-3	RD	GtoRD	0.973	0.946729
c80203.graph_c0	MYB-6	RD	GtoRD	0.9585	0.918722
c75645.graph_c0	MYB-12	RD	GtoRD	0.9801	0.960596
c77122.graph_c0	bHLH-3	RD	GtoRD	0.9996	0.9992
c82361.graph_c0	bZIP-3	RD	GtoRD	0.9795	0.95942
c80561.graph_c0	bZIP-7	RD	GtoRD	0.9587	0.919106
c82676.graph_c0	ARF-3	RD	GtoRD	0.9791	0.958637
c74960.graph_c0	ARF-5	RD	GtoRD	0.9986	0.997202
c61359.graph_c0	ARF-6	RD	GtoRD	0.9971	0.994208
c89032.graph_c0	ARF-7	RD	GtoRD	0.9917	0.983469
c90322.graph_c1	Aux/IAA-9	RD	GtoRD	0.9943	0.988632
c84481.graph_c0	CYC-7	RD	GtoRD	0.9536	0.909353
c89925.graph_c0	CDK-3	RD	GtoRD	0.996	0.992016
c56621.graph_c0	CDK-5	RD	GtoRD	0.9638	0.92891
c90947.graph_c1	CDK-13	RD	GtoRD	0.9754	0.951405
c84494.graph_c0	E2FB-1	RD	GtoRD	0.976	0.952576
c84948.graph_c0	E2FB-2	RD	GtoRD	0.9986	0.997202
c76354.graph_c0	EXP-5	RD	GtoRD	0.9708	0.942453
c90841.graph_c0	XTH-4	RD	GtoRD	0.9976	0.995206
c74985.graph_c0	XTH-10	RD	GtoRD	0.9913	0.982676
