# Supplementary material for: Dynamic transcriptome profiling provides insights into rhizome enlargement in ginger (Zingiber officinale Rosc.)
Source: PLoS One. 2023 Jul 14;18(7):e0287969. doi: 10.1371/journal.pone.0287969 (PMC10348538; doi:10.1371/journal.pone.0287969)
Supplement: S11 Table — (XLSX) [file pone.0287969.s012.xlsx]

## Sheet: S11 Table
S11 Table. DEGs correlated with GA, ZT, IAA, JA and rhizome diameter
Gene ID	FCS2/S1	FCS3/S2	Description	Symbol ID	Correlated Hormone
c78715.graph_c0	0.39	1.87	Auxin-induced protein PCNT107-like	Auxin-6	JA
c81307.graph_c0	2.85	2.94	Auxin responsive protein SAUR-like	Auxin-7	GA
c86887.graph_c0	0.84	2.46	Auxin-induced protein 5NG4-like	Auxin-9	IAA, JA
c73751.graph_c0	3.24	2.95	Auxin-induced protein PCNT107	Auxin-11	GA,ZT
c89800.graph_c1	0.43	1.68	Auxin-induced protein PCNT115	Auxin-12	JA
c62365.graph_c0	0.28	2.39	Auxin-regulated protein parC;	Auxin-15	JA
c82986.graph_c0	2.54	3.03	Auxin responsive protein SAUR-like	Auxin-19	GA, IAA
c63990.graph_c1	0.85	2.94	Auxin-induced protein 22B	Auxin-25	IAA, JA
c63780.graph_c0	1.84	3.16	Auxin-induced protein 22D	Auxin-27	GA, IAA, JA
c54298.graph_c0	1.24	3.53	Auxin efflux carrier component 1-like	Auxin-29	IAA, JA
c73797.graph_c0	0.82	3.65	cytokinin riboside 5'-monophosphate phosphoribohydrolase LOGL10	CTK-5	JA
c73693.graph_c0	2.39	2.59	cytokinin-N-glucosyltransferase	CTK-6	GA
c70274.graph_c0	1.84	2.82	cytokinin-N-glucosyltransferase	CTK-9	GA, IAA
c86223.graph_c1	3.24	2.45	cytokinin receptor	CTK-11	ZT, RD
c71778.graph_c0	1.24	2.59	cytokinin receptor	CTK-12	IAA, JA
c74920.graph_c0	3.2	1.46	cytokinin receptor	CTK-14	ZT,RD
c79451.graph_c0	1.74	2.83	gibberellin receptor GID1	GA-1	GA, IAA
c76856.graph_c0	1.55	3.19	gibberellin 2-beta-dioxygenase 2-like	GA-3	IAA, JA
c73572.graph_c0	2.44	1.67	gibberellin receptor GID1	GA-5	ZT,RD
c63633.graph_c0	2.05	2.42	gibberellin-responsive protein 1	GA-8	GA. IAA
c78790.graph_c0	2.13	2.95	gibberellin receptor GID1	GA-9	GA, IAA
c79591.graph_c0	2.58	3.39	gibberellin-regulated protein 14	GA-10	GA, IAA
c79045.graph_c0	2.46	3.48	Gibberellin 20-oxidase	GA-12	GA, IAA
c70808.graph_c0	2.91	2.46	gibberellin 3-oxidase	GA-14	GA, ZT, RD
c82302.graph_c2	2.43	1.53	brassinosteroid-6-oxidase 2	BR-1	ZT, RD
c82572.graph_c0	3.15	2.22	brassinosteroid resistant 1 BES1/BZR1 homolog protein 2	BR-6	ZT, RD
c81152.graph_c0	2.17	2.76	jasmonate O-methyltransferase	JA-1	GA, IAA
c79546.graph_c0	2.07	3.56	jasmonic acid-amido synthetase JAR1	JA-2	GA, IAA, JA
c63973.graph_c0	1.24	2.36	jasmonic acid-amino synthetase	JA-3	IAA, JA
c69542.graph_c0	2.24	1.07	6-methylsalicylic acid decarboxylase atA-like	SA-1	ZT, RD
c76379.graph_c0	0.19	2.1	salicylic acid-binding protein	SA-3	JA
c88748.graph_c0	2.42	2.45	AGL6-like MADS box transcription factor, partial	MB-1	GA
c74078.graph_c0	1.49	1.51	MADS-box transcription factor 29-like isoform X1	MB-5	GA
c71808.graph_c0	1.79	2.46	MADS-box transcription factor 3-like isoform X3	MB-12	GA, IAA
c63500.graph_c0	0.98	2.6	SEP4 MADS-box protein	MB-15	IAA, JA
c70493.graph_c0	0.22	2.47	MADS-box protein AGL17	MB-21	JA
c67023.graph_c0	0.31	1.8	MADS-box transcription factor 50-like	MB-23	JA
c48536.graph_c0	3.64	2.94	nodulation-signaling pathway 1 protein	GRAS-1	GA, ZT, RD
c76327.graph_c0	3.49	1.51	homeobox-leucine zipper protein HOX4-like	HB-2	ZT, RD
c84232.graph_c0	2.45	2.98	homeobox-DDT domain protein RLT3	HB-5	GA, IAA
c57015.graph_c0	0.53	2.74	homeobox-leucine zipper protein ROC5-like	HB-6	JA
c85580.graph_c2	3.64	2.47	homeobox protein knotted-1-like 3	HB-15	ZT, RD
c86373.graph_c0	1.77	3.16	homeobox-leucine zipper protein HAT4-like	HB-19	IAA, JA
c85683.graph_c1	0.26	2.51	homeobox-leucine zipper protein HOX13-like	HB-20	JA
c39384.graph_c1	2.45	1.98	transcriptional activator Myb-like	MYB-3	GA, ZT, RD
c77838.graph_c0	0.37	2.74	myb family transcription factor PHL8 isoform X2	MYB-4	JA
c63661.graph_c0	2.42	2.39	transcription factor MYB34-like	MYB-5	GA
c80203.graph_c0	2.65	2.29	transcription factor MYB122	MYB-6	GA, ZT, RD
c85231.graph_c0	0.29	1.98	transcription factor MYB36-like isoform X2	MYB-10	JA
c75645.graph_c0	3.53	2.74	transcription factor MYB108-like	MYB-12	ZT, RD
c77230.graph_c0	0.43	3.18	NAC domain-containing protein 21/22-like	NAC-2	JA
c63788.graph_c0	0.14	2.47	NAC domain-containing protein 14-like isoform X1	NAC-4	JA
c80231.graph_c0	2.22	2.48	NAC domain-containing protein 8-like	NAC-7	GA
c75056.graph_c0	0.25	2.31	NAC domain-containing protein 83-like	NAC-9	JA
c45545.graph_c0	2.69	2.47	probable WRKY transcription factor 4 isoform X1	WRKY-3	GA, ZT
c68216.graph_c0	1.29	2.39	probable WRKY transcription factor 4	WRKY-4	IAA, JA
c78997.graph_c0	0.13	1.29	probable WRKY transcription factor 27	WRKY-5	JA
c73811.graph_c0	0.09	1.67	probable WRKY transcription factor 33	WRKY-6	JA
c81298.graph_c0	0.18	2.11	probable WRKY transcription factor 41	WRKY-7	JA
c81133.graph_c0	0.25	3.08	WRKY transcription factor WRKY76	WRKY-8	JA
c83075.graph_c1	0.16	1.86	probable WRKY transcription factor 21	WRKY-9	JA
c61211.graph_c0	2.29	2.34	transcription factor bHLH121	bHLH-1	GA
c77122.graph_c0	2.68	1.53	transcription factor bHLH130	bHLH-3	ZT, RD
c81718.graph_c0	3.4	3.14	bZIP transcription factor 27-like	bZIP-2	GA. ZT
c82361.graph_c0	2.49	1.94	bZIP transcription factor 53	bZIP-3	ZT, RD
c80561.graph_c0	2.12	1.83	bZIP transcription factor 60	bZIP-7	GA, ZT, RD
c54678.graph_c0	0.28	3.12	bZIP transcription factor 44-like	bZIP-8	JA
c42439.graph_c0	0.43	2.63	bZIP transcription factor TRAB1 isoform X1	bZIP-10	JA
c82676.graph_c0	2.28	1.78	auxin response factor 17-like	ARF-3	ZT, RD
c74960.graph_c0	2.85	1.83	auxin response factor 2-like	ARF-5	ZT, RD
c61359.graph_c0	3.28	2.17	auxin response factor 7	ARF-6	ZT, RD
c89032.graph_c0	2.38	1.69	auxin response factor 17-like	ARF-7	ZT, RD
c83488.graph_c0	1.87	2.3	auxin response factor 11	ARF-9	GA, IAA
c88612.graph_c2	0.37	3.06	auxin-responsive protein IAA21-like	Aux/IAA-6	JA
c82667.graph_c0	2.01	2.76	auxin-responsive protein IAA21-like isoform X2	Aux/IAA-7	GA, IAA
c90322.graph_c1	3.42	2.36	auxin-responsive protein IAA33	Aux/IAA-9	ZT, RD
c72630.graph_c1	2.65	3.17	auxin-responsive protein IAA30 isoform X1	Aux/IAA-11	GA, IAA
c66906.graph_c0	2.54	2.7	auxin-responsive protein IAA17-like	Aux/IAA-12	GA
c83461.graph_c1	0.28	2.84	auxin-responsive protein IAA10-like isoform X2	Aux/IAA-13	JA
c78505.graph_c0	0.98	2.12	cyclin-A3-1-like	CYC-5	IAA, JA
c84481.graph_c0	2.11	0.69	mitotic-specific cyclin-2	CYC-7	RD
c85673.graph_c0	0.93	2.23	cyclin-D2-1-like	CYC-12	IAA, JA
c43712.graph_c0	1.98	2.64	cyclin-D3-2-like	CYC-14	GA, IAA
c89925.graph_c0	1.84	0.95	Cyclin-dependent kinase C-2	CDK-3	ZT, RD
c56621.graph_c0	2.45	0.88	Cyclin-dependent kinase B1-1	CDK-5	ZT, RD
c81352.graph_c0	0.74	2.05	Cyclin-dependent kinase inhibitor	CDK-7	IAA, JA
c102076.graph_c0	1.3	2.72	Cyclin-dependent kinase A-1	CDK-8	IAA, JA
c90947.graph_c1	3.21	2.56	Cyclin-dependent kinase B2-1	CDK-13	GA, ZT, RD
c84494.graph_c0	3.32	2.64	transcription factor E2FB	E2FB-1	GA, ZT, RD
c84948.graph_c0	2.99	1.92	transcription factor E2FB-like	E2FB-2	ZT, RD
c76354.graph_c0	3.34	2.73	Expansin-A1	EXP-5	GA, ZT, RD
c76538.graph_c0	0.82	1.78	Expansin-A10	EXP-7	IAA, JA
c25307.graph_c0	2.25	2.47	expansin-B16-like	EXP-12	GA
c90841.graph_c0	3.34	2.19	XTH27	XTH-4	ZT, RD
c74985.graph_c0	3.1	2.21	XTH7	XTH-10	ZT, RD
